# Supplementary material for: A previously uncharacterized two-component signaling system in uropathogenic Escherichia coli coordinates protection against host-derived oxidative stress with activation of hemolysin-mediated host cell pyroptosis
Source: PLoS Pathog. 2021 Oct 15;17(10):e1010005. doi: 10.1371/journal.ppat.1010005 (PMC8550376; doi:10.1371/journal.ppat.1010005)
Supplement: S3 Table — (XLSX) [file ppat.1010005.s003.xlsx]

## Sheet: prevalence
ID	Strain	c3564	c3565	hlyA
JSNP01	upec-136	-	-	-
JSNN01	upec-138	+	+	+
JSNA01	upec-15	-	-	-
JSKI01	upec-230	+	+	+
JSKF01	upec-233	+	+	+
JSKW01	upec-217	+	+	-
JSKX01	upec-215	-	-	-
JSOP01	upec-111	-	-	-
JSOA01	upec-125	-	-	-
JSON01	upec-113	-	-	-
JSJF01	upec-261	+	+	+
JSJI01	upec-259	-	-	-
JSJX01	upec-243	-	+	+
JSJW01	upec-244	+	+	+
JSLA01	upec-212	-	-	-
JSLN01	upec-2	-	-	-
JSLP01	upec-197	-	-	-
JSIX01	upec-27	-	-	-
JSIW01	upec-270	-	-	-
JSPB01	upec-10	+	+	+
JSGO01	upec-76	+	+	+
JSIF01	upec-3	-	-	-
JSGQ01	upec-74	-	-	-
JSII01	upec-288	+	+	+
JSMN01	upec-169	+	+	+
JSMA01	upec-182	-	-	-
JSMP01	upec-162	-	-	-
JSHW01	upec-38	+	+	+
JSHX01	upec-37	-	-	-
JSFQ01	upec-99	-	-	-
JSHI01	upec-55	-	-	-
JSHF01	upec-58	-	-	-
JSOW01	upec-104	-	-	-
JSOX01	upec-103	-	-	-
JSOI01	upec-118	-	-	-
JSOF01	upec-120	+	+	+
JSJN01	upec-254	-	-	-
JSJA01	upec-266	-	-	-
JSJP01	upec-251	+	+	+
JSNX01	upec-128	-	-	-
JSNW01	upec-129	+	+	+
JSNF01	upec-145	-	-	-
JSNI01	upec-142	-	-	-
JSKA01	upec-239	-	-	-
JSKN01	upec-226	+	+	+
JSKP01	upec-224	-	-	-
JSMF01	upec-177	-	-	-
JSMI01	upec-173	-	-	-
JSMX01	upec-153	+	+	+
JSMW01	upec-154	-	-	-
JSHP01	upec-47	-	-	-
JSHA01	upec-64	-	-	-
JSFY01	upec-90	-	-	-
JSHN01	upec-5	-	-	-
JSFV01	upec-93	+	+	+
JSLI01	upec-203	-	-	-
JSLF01	upec-206	-	-	-
JSLW01	upec-187	-	-	-
JSLX01	upec-186	+	+	+
JSGH01	upec-82	-	-	-
JSIP01	upec-280	+	+	+
JSGG01	upec-83	-	-	-
JSIN01	upec-282	-	-	-
JSGV01	upec-7	-	-	-
JSIA01	upec-34	-	-	-
JSGY01	upec-66	-	-	-
JSLQ01	upec-196	-	-	-
JSLO01	upec-198	+	+	+
JSIH01	upec-289	-	-	-
JSGP01	upec-75	-	-	-
JSIG01	upec-29	-	-	-
JSGN01	upec-77	-	-	-
JSIV01	upec-271	-	-	-
JSGA01	upec-89	-	-	-
JSIY01	upec-269	-	-	-
JSMQ01	upec-161	+	+	+
JSMO01	upec-166	+	+	+
JSHG01	upec-57	-	-	-
JSHH01	upec-56	-	-	-
JSHY01	upec-36	-	+	+
JSHV01	upec-39	+	+	+
JSNO01	upec-137	-	-	-
JSNQ01	upec-135	+	+	+
JSKY01	upec-214	+	+	+
JSKV01	upec-218	+	+	+
JSKG01	upec-232	+	+	+
JSKH01	upec-231	-	-	-
JSOO01	upec-112	-	-	+
JSOQ01	upec-110	-	-	-
JSJV01	upec-246	-	-	-
JSJY01	upec-241	-	-	-
JSJH01	upec-26	+	+	+
JSJG01	upec-260	+	+	+
JSMV01	upec-155	-	-	-
JSMY01	upec-151	-	-	-
JSMH01	upec-175	-	-	-
JSMG01	upec-176	-	-	-
JSFW01	upec-92	-	-	-
JSHO01	upec-48	-	-	-
JSFX01	upec-91	+	+	+
JSHQ01	upec-45	-	-	-
JSLY01	upec-185	-	-	-
JSLV01	upec-188	-	-	-
JSLG01	upec-205	-	-	-
JSLH01	upec-204	+	+	-
JSGX01	upec-67	-	-	-
JSGW01	upec-69	-	-	-
JSIO01	upec-281	-	-	-
JSGF01	upec-84	+	+	+
JSIQ01	upec-28	+	+	+
JSGI01	upec-81	-	-	-
JSOG01	upec-12	+	+	+
JSOH01	upec-119	-	-	-
JSOY01	upec-102	-	-	-
JSOV01	upec-105	-	-	-
JSJQ01	upec-250	-	-	-
JSJO01	upec-253	+	+	+
JSNH01	upec-143	-	-	-
JSNG01	upec-144	-	-	-
JSNV01	upec-130	-	-	-
JSNY01	upec-127	-	-	-
JSKQ01	upec-223	-	-	-
JSKO01	upec-225	+	+	+
JSJR01	upec-25	-	-	-
JSJC01	upec-264	-	-	-
JSJL01	upec-256	-	-	-
JSOD01	upec-122	-	-	-
JSOK01	upec-116	-	-	-
JSOZ01	upec-101	-	-	-
JSOU01	upec-106	-	-	-
JSKR01	upec-221	-	-	-
JSKL01	upec-228	-	-	-
JSKC01	upec-237	+	+	+
JSNK01	upec-140	+	+	+
JSND01	upec-147	-	-	-
JSNU01	upec-131	-	-	-
JSNZ01	upec-126	-	-	-
JSFT01	upec-95	-	-	-
JSHL01	upec-51	-	-	-
JSHC01	upec-61	-	-	-
JSHR01	upec-43	-	-	-
JSMU01	upec-156	+	+	+
JSMZ01	upec-150	-	-	-
JSMK01	upec-171	-	-	-
JSMD01	upec-179	-	-	-
JSIC01	upec-32	-	-	-
JSGT01	upec-71	-	-	-
JSIL01	upec-285	+	+	+
JSGE01	upec-85	+	+	+
JSIR01	upec-277	+	+	+
JSGJ01	upec-80	+	+	+
JSLZ01	upec-184	+	+	+
JSLU01	upec-189	-	-	-
JSLD01	upec-208	-	-	-
JSLK01	upec-201	+	+	+
JSKZ01	upec-213	-	-	-
JSKU01	upec-219	-	-	-
JSKD01	upec-236	-	-	-
JSKK01	upec-229	+	+	+
JSNC01	upec-148	-	-	-
JSNL01	upec-14	+	+	+
JSNR01	upec-134	-	-	-
JSJU01	upec-247	-	-	-
JSJZ01	upec-24	-	-	-
JSJK01	upec-257	-	-	-
JSJD01	upec-263	-	-	-
JSOL01	upec-115	-	-	-
JSOC01	upec-123	+	+	+
JSOR01	upec-109	+	+	+
JSIK01	upec-286	-	-	-
JSGS01	upec-72	-	-	-
JSID01	upec-31	-	-	-
JSGM01	upec-78	-	-	-
JSIU01	upec-273	-	-	-
JSGB01	upec-88	-	-	-
JSIZ01	upec-268	-	-	+
JSLR01	upec-195	-	-	-
JSLL01	upec-200	-	-	-
JSLC01	upec-209	-	-	-
JSHD01	upec-60	+	+	+
JSHK01	upec-53	+	+	+
JSFS01	upec-97	-	-	-
JSHZ01	upec-35	-	-	-
JSHU01	upec-4	-	-	-
JSMR01	upec-159	-	-	-
JSMC01	upec-180	+	+	+
JSML01	upec-170	-	-	-
JSHS01	upec-41	-	-	-
JSHB01	upec-62	+	+	+
JSFZ01	upec-9	+	+	+
JSHM01	upec-50	-	-	-
JSFU01	upec-94	-	-	-
JSME01	upec-178	-	-	-
JSMJ01	upec-172	+	+	+
JSMT01	upec-157	-	-	-
JSGK01	upec-8	-	-	-
JSIS01	upec-276	-	-	-
JSGD01	upec-86	+	+	+
JSIM01	upec-284	-	-	+
JSGU01	upec-70	-	-	-
JSIB01	upec-33	-	-	-
JSGZ01	upec-65	+	+	+
JSLJ01	upec-202	-	-	-
JSLE01	upec-207	-	-	-
JSLT01	upec-193	+	+	+
JSJM01	upec-255	-	-	-
JSJB01	upec-265	-	-	-
JSJS01	upec-249	-	-	-
JSOT01	upec-107	-	-	-
JSOJ01	upec-117	+	+	+
JSOE01	upec-121	-	-	-
JSKB01	upec-238	-	-	-
JSKM01	upec-227	-	-	-
JSKS01	upec-220	-	-	-
JSNT01	upec-132	-	-	-
JSNE01	upec-146	-	-	-
JSNJ01	upec-141	-	-	-
JSGC01	upec-87	-	-	-
JSIT01	upec-274	-	-	-
JSPA01	upec-100	-	-	-
JSGL01	upec-79	+	+	+
JSIE01	upec-30	-	-	-
JSGR01	upec-73	-	-	-
JSIJ01	upec-287	+	+	+
JSLB01	upec-211	-	-	-
JSLM01	upec-20	-	-	-
JSLS01	upec-194	-	-	-
JSHT01	upec-40	+	+	+
JSFR01	upec-98	-	-	-
JSHJ01	upec-54	+	+	+
JSHE01	upec-59	-	-	-
JSMM01	upec-17	+	-	+
JSMB01	upec-181	+	+	+
JSMS01	upec-158	+	+	+
JSKJ01	upec-23	-	-	-
JSKE01	upec-235	+	+	+
JSKT01	upec-22	-	-	-
JSNS01	upec-133	-	-	-
JSNM01	upec-139	-	-	-
JSNB01	upec-149	-	-	-
JSJE01	upec-262	+	+	+
JSJJ01	upec-258	-	-	-
JSJT01	upec-248	-	-	-
JSOS01	upec-108	-	-	-
JSOB01	upec-124	-	-	-
JSOM01	upec-114	-	-	-
